# Supplementary material for: Gliogenic Potential of Single Pallial Radial Glial Cells in Lower Cortical Layers
Source: Cells. 2021 Nov 19;10(11):3237. doi: 10.3390/cells10113237 (PMC8621618; doi:10.3390/cells10113237)
Supplement: Supplementary file 1 [file cells-10-03237-s001.zip]

Archive with 1 entries (1 files):
- cells-1366049-supplementary.pdf
